# Supplementary material for: Postmortem proteomics to discover biomarkers for forensic PMI estimation
Source: Int J Legal Med. 2019 Mar 12;133(3):899–908. doi: 10.1007/s00414-019-02011-6 (PMC6469664; doi:10.1007/s00414-019-02011-6)
Supplement: Supplementary file 1 — (XLSX 11 kb) [file 414_2019_2011_MOESM1_ESM.xlsx]

## Sheet: Blatt1
Material	Details	Producer
Mass spectrometry sample preparation
Acetonitrile with 0.1% formic acid		SIgma-Aldrich, MO, USA
Analytical C18 column	75 μm × 50 cm PepMap RSLC	Thermo Scientific, IL, USA
C18 Precolumn	nanoViper, Acclaim PepMap100, 75 μm × 2 cm C18	Thermo Scientific, IL, USA
Easy nLC 1200		Thermo Scientific, IL, USA
nano-electrospray source	EASY-Spray Sources	Thermo Scientific, IL, USA
Orbitrap Fusion Lumos mass spectrometer		Thermo Scientific, IL, USA
Quantitative Colorimetric Peptide Assay kit		Thermo Scientific, IL, USA
RIPA buffer	25mM Tris•HCl pH 7.6, 150mM NaCl, 1% NP-40, 1% sodium deoxycholate, 0.1% SDS	Thermo Scientific, IL, USA
Trypsin (MS grade)		Thermo Scientific, IL, USA
Zeba Spin Desalting Columns		Thermo Scientific, IL, USA
Ziptip		MilliporeSigma, MA, USA
SDS-PAGE and Western Blotting
BCA-assay	BCA-assay Kit	Pierce, via Fisher Scientific, Austria
Blocking buffer 1 (for primary antibodies against desmin, tropomyosin and vinculin)	Tris-buffered saline (TBS) including 1% dry milk	Dry milk: Carl Roth, Germany
Blocking buffer 2 (for primary antibodies against eEF1A2 and GAPDH)	phosphate-buffered saline (PBS) containing 0.005% Tween 20 and 1% bovine serum albumin (BSA) fraction V	Tween 20 : Carl Roth, Germany
Blotting membranes	Polyvinylidene fluoride (PVDF), 0.45µm	Carl Roth, Germany
Extraction buffer	10×vol/wt RIPA buffer and protease inhibitor cocktail	RIPA buffer: Carl Roth, Germany
		Protease inhibitor: MERCK, Germany
Goat polyclonal anti-mouse, HRP	Diluted in blocking buffer 1	DAKO, Agilent, USA
Goat polyclonal anti-rabbit, HRP	Diluted in blocking buffer 1	DAKO, Agilent, USA
Mouse monoclonal anti-desmin	Diluted in blocking buffer 1	Sigma Aldrich, USA
Mouse monoclonal anti-GAPDH	Diluted in blocking buffer 2	Santa cruz Biotechnology, USA
Mouse monoclonal anti-tropomyosin	Diluted in blocking buffer 1	Developmental studies hybridoma bank (DSHB), USA
Mouse monoclonal anti-vinculin	Diluted in blocking buffer 1	Santa cruz Biotechnology, USA
Rabbit polyclonal anti-eEF1A2	Diluted in blocking buffer 2	Abcam, United Kingdom
Washing buffer 1 (for primary antibodies against desmin, tropomyosin and vinculin)	TBS; washing steps containing 0.005% Tween 20: minimum of 3 × 10 min	Tween 20 : Carl Roth, Germany
Washing buffer 2 (for primary antibodies against eEF1A2 and GAPDH)	PBS containing 0.005% Tween 20; washing steps: minimum of 3 × 10 min	Tween 20 : Carl Roth, Germany
Chemiluminescence substrate	Roti-Lumin Plus	Carl Roth, Germany
Gel analysis system	Fusion FX 7	Vilber Lourmat, France
ImageJ software 1.48 v	Gel analysis tools	National Institutes of Health, USA
